# Supplementary material for: Five year trends in the serve size, energy, and sodium contents of New Zealand fast foods: 2012 to 2016
Source: Nutr J. 2018 Jul 9;17:65. doi: 10.1186/s12937-018-0373-7 (PMC6036696; doi:10.1186/s12937-018-0373-7)
Supplement: Supplementary file 1 — Appendix 1. Preparation of fast food data for analysis. Appendix 2. Total products and unadjusted mean (SD) values included in main analyses by year, food group, fast food chain, and outcome*. Appendix 3. Summary of products included in reformulation analyses sold in two or more years by year, food group, fast food chain, and outcome. Appendix 4. Model adjusted means, 95% CI’s and p-values for all products in main analyses by year, food group, and outcome*. Appendix 5. Model adjusted means, 95% CI’s and p-values for reformulation analyses including products available for sale in two or more years by year, fast food chain, and outcome*. (XLSX 134 kb) [file 12937_2018_373_MOESM1_ESM.xlsx]

## Sheet: Appendix 2
	Appendix 2: Total products and unadjusted mean (SD) values included in main analyses by year, food group, fast food chain, and outcome*
	Year	2012			2013			2014			2015			2016			Total
		N	Mean	SD	N	Mean	SD	N	Mean	SD	N	Mean	SD	N	Mean	SD	N	Mean	SD
	Serve Size (g)
	Fast food chain
	Burger King	79	244.1	138.4	89	226.7	153.7	82	216.5	114.8	68	182.8	87	77	212	121.2	395	217.6	127.5
	Domino's	181	92	79.2	210	76.3	34.8	135	75.4	36.3	176	76.5	32.5	147	104.9	91.4	849	84.5	60.2
	Hell Pizza	34	208.7	144.1	24	102.1	8.5	24	102.1	8.5	43	151.9	89.4	74	224.4	135.9	199	176.6	120.4
	KFC	58	235.1	152.2	60	220	127.7	41	199.6	124.8	41	200.8	123.8	42	239.9	141.2	242	220.4	135.1
	McDonald's	123	228.2	143.5	0	.	.	0	.	.	0	.	.	133	258	157.3	256	243.7	151.3
	Muffin Break	386	183.8	75.1	386	183.6	75.3	107	227.7	122.4	113	224.5	119.5	106	223	120.6	1098	196	92.9
	Pizza Hut	80	78.3	41.3	144	74.3	12.7	149	95.2	31.8	165	102	34.9	168	103	37.3	706	92.5	34.5
	St Pierre's Sushi	35	337.4	136.8	38	320.2	117.1	29	299.5	69	30	286.2	82.1	39	261.3	96.1	171	300.8	107.2
	Subway	78	173.8	113.5	110	229	150.1	82	174.2	98.8	83	167.3	96.1	96	221.3	139.9	449	196.4	126.6
	Tank Juice	82	462.4	117.4	53	397.7	102	53	398.9	106.2	52	424	97.4	95	468.9	124.3	335	438	116.1
	Food group
	Asian	25	316.6	35.7	27	312	42.1	26	311.5	42.8	28	295	65.6	38	284.6	98.3	144	302.2	65.8
	Beverages	250	396.8	132.9	120	380	123.3	101	389.7	121.2	88	407.8	105.4	232	421.1	133.8	791	401.7	128
	Breakfast	37	144.9	58	33	182	86.5	27	157.3	58.6	32	174	96	37	179.7	93	166	167.7	81
	Burgers	55	218.7	61.6	47	230.7	113.9	38	227.5	70.6	39	227.3	76.4	51	221	76.5	230	224.6	81.1
	Cakes, muffins and pastry	321	155.4	40.1	322	154.4	41	71	140.6	37.6	84	138.6	38.5	75	140.7	34.3	873	151	40.1
	Chicken	22	88.7	47.1	23	136.5	88.7	17	89.9	60.6	20	94.1	62.6	33	182.4	127.9	115	126.3	96.3
	Desserts	21	137.5	55.1	14	129.2	46.6	13	100	39.4	13	125.5	53.8	30	158.5	63.9	91	136.1	57.3
	Dressings/condiments	34	36	54.2	23	40.4	64.9	22	52.5	79.8	21	48.6	71.4	31	28.5	23.2	131	39.8	58.9
	Pizza	253	79	19.8	355	76.3	14.1	279	87.3	23	335	89.9	26.1	316	100.4	44.8	1538	86.7	29
	Salads	19	245.6	126.1	28	286.2	160.1	26	249.1	101.7	32	232.7	90.9	46	277.8	92.9	151	260.8	113.9
	Sandwiches and wraps	76	229.6	53.2	103	272.5	106.8	63	215.3	51.7	50	209	41.9	52	209.7	51.1	344	233.8	76.4
	Sides	23	117	89.1	19	115	94.8	19	132.5	90.3	29	159.3	121.8	36	155.6	108.6	126	139.8	104.2
	Total	1136	198.3	140.1	1114	172.2	122.7	702	172.7	125.8	771	165.2	121.3	977	214.6	155.4	4700	186.2	135.8
	Energy density (kJ per 100g)
	Fast food chain
	Burger King	79	751.9	441.5	88	850.6	397.7	82	785.1	361.7	77	835.7	373	75	833.3	376.5	401	811.7	391.1
	Domino's	175	980.1	179.8	210	1137	214	135	1142	220.6	76	1350	1527	127	1151	229.2	723	1125	540.6
	Hell Pizza	40	906.9	81.3	24	913.4	84.5	24	913.4	84.5	40	935.6	351.9	58	953.2	301.4	186	929.2	240.1
	KFC	57	777.6	362.5	67	771.7	335.1	45	801.8	347.8	41	744.6	336.6	43	821.9	362	253	782.5	346.6
	McDonald's	137	650.7	534.2	148	624.9	539	136	661.5	554.7	148	678.7	546.6	131	645.4	542.9	700	652.3	542.2
	Muffin Break	385	1139	476.4	386	1139	476.2	106	870	556.8	113	899.8	543.7	106	855.6	547.7	1096	1061	512.5
	Pizza Hut	147	1042	98.7	144	1057	111.7	149	1062	126.7	165	1047	121.3	168	1066	136.4	773	1055	120.3
	St Pierre's Sushi	28	822.7	472.7	30	815.1	457.5	29	819.3	465.1	30	793.4	478.5	41	751.5	440.5	158	796.6	456.3
	Subway	98	700.6	452.8	108	708.8	441.8	108	699.4	400.3	83	733.6	470.7	89	954.1	453.7	486	754.2	450.9
	Tank Juice	0	.	.	118	355.1	150	94	366.8	178.3	102	341.2	153	0	.	.	314	354.1	159.7
	Food group
	Asian	25	754.9	95.2	27	751.5	95.1	26	753.7	96.2	28	813.9	486.2	40	695.8	212.3	146	749.2	249.9
	Beverages	141	263.2	181	235	277.5	162.1	192	260.8	153.3	198	252.7	145.5	122	243.9	196	888	261.4	165
	Breakfast	38	942.5	262.4	46	952.6	253.2	46	930	268.6	47	928.2	295.6	35	1059	223.9	212	958.1	265.3
	Burgers	56	1014	156	68	1014	168.8	53	1004	130.5	58	1017	127.8	51	1021	129.8	286	1014	144.1
	Cakes, muffins and pastry	321	1300	381.6	325	1302	379.9	74	1319	335.5	87	1485	1426	75	1242	298.6	882	1315	569.9
	Chicken	28	1060	195.3	34	1033	209.2	25	1058	218	21	1010	203.3	24	1103	202.4	132	1053	204.9
	Desserts	24	921.8	455.5	26	979.5	381.1	24	949.3	407	26	1027	461.4	30	996	420.9	130	976.6	420.8
	Dressings/condiments	34	1093	807.5	34	1082	820.3	33	1099	843.8	30	1015	762.5	27	764.9	943.4	158	1021	832.4
	Pizza	341	991.8	106.7	355	1085	149.7	279	1086	137.4	242	1055	127.6	316	1074	145.8	1533	1057	139.3
	Salads	19	220.4	148.9	41	364.9	192.8	42	396.3	198.9	49	373.9	188.5	32	530.2	312.9	183	388.4	228
	Sandwiches and wraps	96	661.7	137.8	109	652.2	160.9	91	662.2	167.9	58	691.8	183.7	52	1186	314.2	406	730.8	256
	Sides	23	1010	481.9	23	1063	508.6	23	962.9	388.2	31	1053	415.1	34	1009	400.6	134	1021	431.3
	Total	1146	946	439	1323	918	461	908	827	437	875	833.5	642	838	918	423	5090	894	485
	Sodium (mg per 100g)
	Fast food chain
	Burger King	79	311.1	257.5	88	334.7	219	82	296	204.1	77	311.9	188.9	75	310.4	190.6	401	313.2	213.2
	Domino's	175	522.2	136.7	210	586.7	414.6	135	539.5	157.1	76	573	251.2	127	536.1	119.5	723	552	261.9
	Hell Pizza	40	381.3	70.8	24	331.8	101.8	24	331.8	101.8	40	313.1	129.1	58	303.8	110	186	329.7	108.3
	KFC	57	328.4	249	67	355.9	252	45	392.8	256.6	41	369.7	257.4	43	398.3	256.6	253	365.7	253.1
	McDonald's	137	242.8	258.1	148	220.1	252.9	136	231.2	256.2	148	238	256.9	131	216.1	251.7	700	229.7	254.6
	Muffin Break	386	244.8	146.6	386	246.1	146.7	107	152.2	121	113	169.3	137.2	106	163.1	140.8	1098	220.6	147.7
	Pizza Hut	147	642.1	159.9	144	602.8	123.1	149	596.2	135.9	165	550.8	131.7	168	553.9	140.4	773	587.3	142.5
	St Pierre's Sushi	28	440.9	1150	30	432.5	1111	29	431.5	1130	30	429.3	1111	41	378.4	951.3	158	419.1	1069
	Subway	98	374.8	243.3	108	390.3	286.5	108	355.5	153.8	83	364.6	256.9	89	493.8	283	486	394	251.5
	Tank Juice	0	.	.	118	86.4	123.6	94	111.2	141.6	101	88.6	131.4	95	60.2	105.7	408	86.5	126.9
	Food group
	Asian	25	212.8	104.2	27	220.4	105.8	26	211.1	95.9	28	228.9	115.9	40	222.1	100.2	146	219.5	103.1
	Beverages	141	24.4	17.9	235	25.4	26.2	193	27.2	27.5	198	25.7	26.8	203	25.2	26.8	970	25.6	25.7
	Breakfast	38	420.5	159.6	46	394.4	134.3	46	382.4	137.2	47	351.4	159.5	37	414.6	185.7	214	390.5	155.4
	Burgers	56	509	114.3	68	488.7	111.6	53	475.8	126.1	58	485.9	130.9	51	477.7	131.1	286	487.7	122.2
	Cakes, muffins and pastry	322	250.4	100.8	325	252.9	101.5	74	249.5	96.9	87	280.7	230.6	75	246.9	116.5	883	253.9	121.1
	Chicken	28	605.4	185.6	34	592.1	177.4	25	619	148.8	21	527.7	139.4	24	536.1	137.2	132	579.6	163.1
	Desserts	24	104.8	64.8	26	105.8	55.3	24	85.1	66.1	26	96.2	76.2	30	117.9	92.7	130	102.7	72.8
	Dressings/condiments	34	716.7	1019	34	696.7	1028	33	744	1029	30	786.5	1073	27	535.4	1177	158	700.4	1051
	Pizza	341	560.8	151.7	355	585.3	326	279	567.1	127.5	242	548.4	127.9	316	531.7	134.7	1533	559.7	198.1
	Salads	19	128.1	83.8	41	206.1	124.4	42	213.5	131.6	48	207.7	131.6	44	344	232.2	194	231.7	167.5
	Sandwiches and wraps	96	429.9	140.8	109	426.8	224	91	353.2	100.3	58	357.7	103.6	52	609.9	233	406	424.6	186.6
	Sides	23	370.5	402.7	23	407.8	389.8	23	316.9	187	31	366.4	354.2	34	352.8	188.9	134	362.3	309.3
	Total	1147	367.2	293	1323	350.8	333.4	909	352.8	313.1	874	334.7	232.5	933	353.6	316.7	5186	352.6	316.6
	Energy per serve (kJ)
	Fast food chain
	Burger King	79	1446	956.3	88	1630	1072	82	1523	911.4	68	1724	966.6	75	1568	1018	392	1575	987.4
	Domino's	173	754.7	305.9	210	847.1	313.3	135	849.2	343.2	76	902	350.2	127	942.2	492.1	721	847.8	363.2
	Hell Pizza	20	982.4	81	24	931.5	111.6	24	931.5	111.6	40	1329	920.6	58	1733	953.6	166	1313	797.6
	KFC	53	1412	728.8	60	1403	711.4	41	1382	768.8	41	1378	775.6	42	1836	1411	237	1474	905.6
	McDonald's	122	1068	762.1	0	.	.	0	.	.	0	.	.	129	1165	874.8	251	1118	821.7
	Muffin Break	385	1889	723.7	386	1887	723.3	106	1551	779.6	113	1583	749.7	106	1511	782.6	1096	1788	752.6
	Pizza Hut	79	782.3	271.9	144	779.9	121	149	993.2	295.8	165	1056	345.3	168	1081	352.8	705	961.7	320.9
	St Pierre's Sushi	28	2224	639.2	30	2192	631.8	29	2222	597.8	30	2096	719.9	39	1923	765.2	156	2118	682.4
	Subway	78	892.7	477.7	108	1325	936.8	82	957.4	480	83	930.1	486.6	89	2125	1377	440	1267	967
	Tank Juice	0	.	.	53	1388	449.6	53	1394	500.9	52	1338	477.9	0	.	.	158	1373	474.2
	Food group
	Asian	25	2381	325.1	27	2334	361.5	26	2344	421.6	28	2165	626.8	38	2042	686.3	144	2234	535.9
	Beverages	133	969.9	739.8	110	1179	722.1	100	1109	699.2	87	1169	664.1	120	973.4	882.7	550	1069	754.9
	Breakfast	37	1309	575.7	33	1581	795.3	27	1347	659.1	31	1399	680.7	35	1701	650.2	163	1472	682.8
	Burgers	55	2216	678.7	47	2311	957.6	38	2248	716.7	39	2273	801.3	51	2244	799.9	230	2256	789.4
	Cakes, muffins and pastry	320	1956	665.1	322	1950	670.1	71	1821	621.1	83	1852	524.9	75	1779	632.8	871	1918	650.2
	Chicken	22	984.2	584.3	23	1194	615	17	920.1	673.4	17	1030	625.6	23	1849	1821	102	1224	1065
	Desserts	21	1218	770.6	14	1398	842.2	13	903.9	378.2	13	1457	1144	30	1578	1044	91	1354	911.8
	Dressings/condiments	34	307.6	378.7	23	316.7	436.4	22	351	456.4	20	313.9	465.9	27	191.8	270.2	126	293	397
	Pizza	253	773.6	171.9	355	825.4	175.8	279	932.1	203.8	242	995	269.1	316	1059	438.6	1445	916.5	293.2
	Salads	18	458.9	255.5	28	877.7	621.5	26	837.3	500.2	32	746.1	449.3	32	1735	1361	136	985.2	890.8
	Sandwiches and wraps	76	1574	533.2	103	1752	723.4	63	1366	383.6	50	1375	445.7	52	2564	1034	344	1710	764.9
	Sides	23	1059	830	18	960.1	839.2	19	1154	809.7	26	1310	975.4	34	1489	954.7	120	1235	904.4
	Total	1017	1367	812	1103	1406	803	701	1209	666	668	1285	705	833	1406	942	4322	1346	803
	Sodium per serve (mg)
	Fast food chain
	Burger King	79	564.3	524.6	88	655.9	604.4	82	578.1	481.2	68	670	472.5	75	597	491.2	392	612.4	519.4
	Domino's	173	402.8	178.1	210	451.4	398	135	399.1	185.4	76	407	153	127	433.7	176.8	721	422.2	261.5
	Hell Pizza	20	413.9	81.5	24	344.6	115.9	24	344.6	115.9	40	422.1	237.6	58	532	271.1	166	437.1	221.4
	KFC	53	528.1	450.3	60	600.2	526.7	41	620.8	510.6	41	622	509.3	42	841.2	792.1	237	634.1	567.2
	McDonald's	122	381.4	435.3	0	.	.	0	.	.	0	.	.	129	325.2	392.1	251	352.5	413.8
	Muffin Break	386	440	378.2	386	442.8	379.9	107	253.4	162.8	113	280	195.6	106	269.5	200.9	1098	389.9	342.8
	Pizza Hut	79	458.4	131	144	441.6	87.8	149	551.3	174.2	165	546.6	184.5	168	553.3	193.8	705	517.9	170.3
	St Pierre's Sushi	28	657.3	377.3	30	670.3	381.6	29	1151	2813	30	634.5	293.6	39	592.7	378.5	156	731	1255
	Subway	78	496.7	330.4	108	742.3	578.4	82	524.7	301.5	83	492.1	292	89	1160	897	440	695.5	599.4
	Tank Juice	0	.	.	53	330.3	353.2	53	351.4	362.1	52	267.9	328	95	206.7	288.4	253	275.5	330.5
	Food group
	Asian	25	683.7	381.5	27	696.2	385	26	653.2	287.1	28	635.8	304.2	38	624.1	391.3	144	655.5	351.6
	Beverages	133	89	69.8	110	105.1	121.3	101	119.2	125	87	121.7	130.3	201	110.5	138.3	632	107.9	120.6
	Breakfast	37	611.9	340.5	33	689.6	438.5	27	573	409.4	31	526.9	399.1	37	697.9	448.9	165	624.4	409
	Burgers	55	1094	304.5	47	1094	544.1	38	1023	400.1	39	1019	404.9	51	1025	376.5	230	1054	408.2
	Cakes, muffins and pastry	321	387.5	198	322	390	203.2	71	328.8	133.9	83	344.8	179.6	75	352.6	204	872	376.6	195.1
	Chicken	22	564.9	371.7	23	817.8	533.1	17	588.1	440.2	17	562.3	360.7	23	895.2	888	102	699.8	578.6
	Desserts	21	146.5	112.7	14	179.6	118.2	13	80.2	63.3	13	174.7	194.5	30	197.5	233.4	91	163	171.7
	Dressings/condiments	34	170.7	150.6	23	189	175.2	22	884.1	3312	20	211.2	178.5	27	119.5	165.2	126	294.1	1393
	Pizza	253	427.1	115.4	355	443.2	278.8	279	487.4	147.3	242	512.1	157.2	316	504.6	165.7	1445	473.9	191.8
	Salads	18	356.9	283.1	28	568.8	454.5	26	503.8	333.6	32	462	317.3	44	1094	915.3	148	664.6	643.8
	Sandwiches and wraps	76	1060	489.2	103	1106	561.5	63	724	230.8	50	729.1	249.2	52	1333	660.5	344	1005	524.5
	Sides	23	336.5	367.7	18	341	407.2	19	389.7	396.8	26	392.6	302.5	34	540.6	422.2	120	415.6	384.6
	Total	1018	452.1	361.5	1103	497.8	425	702	483.3	654.7	668	470.8	315.1	928	512.4	497.4	4419	484	458.8
	*unadjusted values

## Sheet: Appendix 3
	Appendix 3: Summary of products included in reformulation analyses sold in two or more years by year, food group, fast food chain, and outcome
	Number of matched products by year, fast food chain, and food group
	Year	2012	2013	2014	2015	2016	Total
	Fast food chain
	Burger King	61	75	71	65	67	339
	Domino's	116	137	102	10	4	369
	Hell Pizza	19	24	24	38	16	121
	KFC	48	50	41	41	31	211
	McDonald's	71	.	.	.	71	142
	Muffin Break	376	376	101	102	90	1045
	Pizza Hut	2	.	5	7	5	19
	St Pierre's Sushi	25	20	29	30	7	111
	Subway	67	71	71	63	28	300
	Tank Juice	.	28	33	16	.	77
	Food group
	Asian	22	17	26	28	5	98
	Beverages	111	94	86	59	82	432
	Breakfast	25	27	19	16	22	109
	Burgers	40	38	37	39	45	199
	Cakes, muffins and pastry	312	313	68	69	66	828
	Chicken	18	17	17	15	16	83
	Desserts	13	14	5	10	10	52
	Dressings/condiments	25	22	22	18	22	109
	Pizza	122	141	107	26	2	398
	Salads	15	16	20	24	15	90
	Sandwiches and wraps	61	67	52	42	10	232
	Sides	21	15	18	26	24	104
	Total	785	781	477	372	319	2734
	Unadjusted mean (SD) outcome values for reformulation analyses by year and outcome*
		Year	2012	2013	2014	2015	2016	Total
	Serve size (g)	n	785	781	477	372	319	2734
		Mean	179.7	178	193.9	204	210.3	188.6
		SD	106.9	107.7	131.2	118.9	130.7	116.8
	Energy density (kJ per 100g)	n	785	781	477	372	319	2734
		Mean	972.4	1005	852.4	828.3	804	921.5
		SD	482	462.8	445	452.8	520.1	477.4
	Sodium (mg per 100g)	n	785	781	477	372	319	2734
		Mean	319.3	329.8	328.7	299.6	284	317.2
		SD	301.4	342.4	348.9	377.4	402.8	345.2
	Energy per serve (kJ)	n	785	781	477	372	319	2734
		Mean	1477	1513	1293	1418	1383	1436
		SD	824.6	789.2	752.1	817.7	922.2	816.8
	Sodium per serve (mg)	n	785	781	477	372	319	2734
		Mean	451.8	467.6	467.4	464.5	458.8	461.6
		SD	371.5	396.4	777.7	369.8	468.4	483.6
	*unadjusted values

## Sheet: Appendix 4
	Appendix 4: Model adjusted means, 95% CI's and p-values for all products in main analyses by year, food group, and outcome*
			Serve size (g)				Energy density (kJ per 100g)				Sodium (mg per 100g)				Energy per serve (kJ)				Sodium per serve (mg)
	Year 1	Year 2	Model estimate	Lower95CI	Upper95CI	P-value	Model estimate	Lower95CI	Upper95CI	P-value	Model estimate	Lower95CI	Upper95CI	P-value	Model estimate	Lower95CI	Upper95CI	P-value	Model estimate	Lower95CI	Upper95CI	P-value
	Asian
	2012	.	319.25	296.42	342.07	.	753.39	654.33	852.45	.	212.66	171.23	254.09	.	753.39	654.33	852.45	.	688.61	549.39	827.83	.
	2013	.	314.64	292.68	336.6	.	749.95	654.62	845.28	.	220.3	180.44	260.17	.	749.95	654.62	845.28	.	701.07	567.1	835.04	.
	2014	.	314.14	291.77	336.52	.	752.16	655.02	849.3	.	210.97	170.35	251.6	.	752.16	655.02	849.3	.	658.12	521.61	794.64	.
	2015	.	297.61	276.04	319.17	.	812.36	718.75	905.98	.	228.75	189.6	267.9	.	812.36	718.75	905.98	.	640.75	509.19	772.31	.
	2016	.	277.34	258.7	295.97	.	699.88	621.08	778.68	.	222.45	189.5	255.4	.	699.88	621.08	778.68	.	610.41	496.74	724.08	.
	2012	2013	4.6	-27.05	36.26	0.7741	3.44	-133.96	140.83	0.9606	-7.64	-65.1	49.81	0.7929	3.44	-133.96	140.83	0.9606	-12.46	-205.55	180.62	0.8986
	2012	2014	5.1	-26.84	37.05	0.7526	1.23	-137.43	139.89	0.9861	1.68	-56.3	59.67	0.9543	1.23	-137.43	139.89	0.9861	30.48	-164.38	225.34	0.7575
	2012	2015	21.64	-9.74	53.02	0.1749	-58.97	-195.18	77.24	0.3935	-16.09	-73.06	40.87	0.5774	-58.97	-195.18	77.24	0.3935	47.86	-143.56	239.28	0.6218
	2012	2016	41.91	12.39	71.43	0.0057	53.51	-73.32	180.34	0.4056	-9.79	-62.83	43.25	0.7157	53.51	-73.32	180.34	0.4056	78.2	-101.9	258.3	0.3921
	2013	2014	0.5	-30.84	31.83	0.9749	-2.21	-138.23	133.8	0.9744	9.33	-47.55	66.21	0.7462	-2.21	-138.23	133.8	0.9744	42.95	-148.2	234.09	0.6575
	2013	2015	17.04	-13.72	47.8	0.2753	-62.41	-195.93	71.11	0.357	-8.45	-64.29	47.39	0.7653	-62.41	-195.93	71.11	0.357	60.32	-127.32	247.96	0.5261
	2013	2016	37.31	8.44	66.17	0.0117	50.07	-73.86	174	0.4258	-2.15	-53.97	49.68	0.9349	50.07	-73.86	174	0.4258	90.66	-85.41	266.74	0.3104
	2014	2015	16.54	-14.52	47.6	0.2942	-60.2	-195.02	74.62	0.3789	-17.78	-74.16	38.6	0.5341	-60.2	-195.02	74.62	0.3789	17.37	-172.09	206.84	0.8564
	2014	2016	36.81	7.63	65.99	0.0138	52.28	-73.05	177.61	0.4109	-11.47	-63.89	40.94	0.6658	52.28	-73.05	177.61	0.4109	47.71	-130.31	225.74	0.597
	2015	2016	20.27	-8.29	48.84	0.1628	112.48	-10.13	235.1	0.0719	6.3	-44.98	57.58	0.8083	112.48	-10.13	235.1	0.0719	30.34	-143.91	204.59	0.7311
	Beverages
	2012	.	393.48	379.29	407.66	.	262.48	235.67	289.28	.	23.86	19.48	28.24	.	262.48	235.67	289.28	.	99.13	77.36	120.9	.
	2013	.	382.78	361.89	403.68	.	271.59	251.37	291.81	.	25.18	21.92	28.44	.	271.59	251.37	291.81	.	100.72	77.86	123.59	.
	2014	.	399.18	376.58	421.78	.	262.96	240.74	285.19	.	27.44	23.84	31.03	.	262.96	240.74	285.19	.	117.73	93.89	141.56	.
	2015	.	408.66	384.43	432.9	.	253.21	231.15	275.28	.	25.95	22.39	29.5	.	253.21	231.15	275.28	.	113.91	87.95	139.87	.
	2016	.	418.73	403.62	433.83	.	251.69	223.12	280.26	.	25.37	21.86	28.89	.	251.69	223.12	280.26	.	110.23	92.99	127.47	.
	2012	2013	10.69	-14.84	36.23	0.4113	-9.12	-43.26	25.02	0.6003	-1.32	-6.82	4.19	0.6385	-9.12	-43.26	25.02	0.6003	-1.59	-33.66	30.47	0.9224
	2012	2014	-5.71	-32.76	21.35	0.6789	-0.49	-35.71	34.73	0.9783	-3.58	-9.26	2.11	0.2173	-0.49	-35.71	34.73	0.9783	-18.59	-51.56	14.37	0.2684
	2012	2015	-15.19	-43.7	13.32	0.296	9.26	-26.19	44.71	0.6082	-2.09	-7.8	3.63	0.4742	9.26	-26.19	44.71	0.6082	-14.77	-49.98	20.43	0.4102
	2012	2016	-25.25	-45.69	-4.81	0.0155	10.79	-27.36	48.94	0.5791	-1.51	-7.2	4.18	0.6022	10.79	-27.36	48.94	0.5791	-11.1	-38.91	16.71	0.4336
	2013	2014	-16.4	-46.57	13.77	0.2863	8.63	-21.24	38.5	0.5709	-2.26	-7.11	2.6	0.3618	8.63	-21.24	38.5	0.5709	-17	-49.41	15.41	0.3034
	2013	2015	-25.88	-57.53	5.77	0.1088	18.38	-11.24	48	0.2235	-0.77	-5.59	4.05	0.7548	18.38	-11.24	48	0.2235	-13.18	-47.29	20.93	0.4483
	2013	2016	-35.94	-62.51	-9.37	0.0081	19.91	-15.64	55.45	0.2721	-0.19	-4.98	4.59	0.9364	19.91	-15.64	55.45	0.2721	-9.51	-38.83	19.82	0.5246
	2014	2015	-9.48	-41.99	23.03	0.5672	9.75	-21.33	40.83	0.5382	1.49	-3.56	6.54	0.5628	9.75	-21.33	40.83	0.5382	3.82	-30.82	38.46	0.8286
	2014	2016	-19.54	-47.41	8.33	0.1691	11.28	-25.3	47.85	0.5453	2.06	-2.97	7.09	0.421	11.28	-25.3	47.85	0.5453	7.49	-22.52	37.51	0.6241
	2015	2016	-10.06	-39.12	19	0.4968	1.53	-35.13	38.18	0.9349	0.57	-4.41	5.56	0.8217	1.53	-35.13	38.18	0.9349	3.67	-27.75	35.1	0.8184
	Breakfast
	2012	.	150.88	128.58	173.17	.	936.73	870.84	1002.62	.	402.29	357.76	446.82	.	936.73	870.84	1002.62	.	564.67	427.43	701.91	.
	2013	.	191.54	168.6	214.49	.	966.84	907.08	1026.6	.	396.28	355.89	436.68	.	966.84	907.08	1026.6	.	716.21	574.72	857.71	.
	2014	.	166.51	141.37	191.65	.	947.79	887.94	1007.64	.	384.65	344.19	425.11	.	947.79	887.94	1007.64	.	597.11	442.02	752.21	.
	2015	.	163.1	139.69	186.52	.	937	876.86	997.14	.	354.94	314.73	395.14	.	937	876.86	997.14	.	558.54	411.56	705.51	.
	2016	.	167.96	145.9	190.03	.	1011.69	942.58	1080.81	.	423.68	378.07	469.29	.	1011.69	942.58	1080.81	.	677.2	541.18	813.22	.
	2012	2013	-40.66	-73.78	-7.55	0.0164	-30.1	-119.14	58.93	0.5058	6.01	-54.11	66.12	0.8441	-30.1	-119.14	58.93	0.5058	-151.54	-355.71	52.63	0.1446
	2012	2014	-15.63	-50.36	19.1	0.3754	-11.06	-100.1	77.99	0.8068	17.64	-42.48	77.76	0.5636	-11.06	-100.1	77.99	0.8068	-32.44	-246.58	181.7	0.7651
	2012	2015	-12.23	-45.96	21.51	0.4751	-0.27	-89.84	89.31	0.9953	47.35	-12.83	107.54	0.1224	-0.27	-89.84	89.31	0.9953	6.13	-203.23	215.5	0.9539
	2012	2016	-17.09	-47.17	12.99	0.2635	-74.96	-170.57	20.65	0.1237	-21.39	-85.47	42.69	0.5112	-74.96	-170.57	20.65	0.1237	-112.53	-297.98	72.93	0.2325
	2013	2014	25.03	-7.93	58	0.1356	19.04	-65.05	103.14	0.6557	11.63	-45.15	68.42	0.6866	19.04	-65.05	103.14	0.6557	119.1	-84.05	322.25	0.2486
	2013	2015	28.44	-3.67	60.54	0.0822	29.84	-55.58	115.25	0.4918	41.35	-16.01	98.71	0.1568	29.84	-55.58	115.25	0.4918	157.68	-42.39	357.74	0.1215
	2013	2016	23.58	-9.57	56.72	0.162	-44.86	-136.45	46.74	0.3354	-27.4	-88.75	33.96	0.3797	-44.86	-136.45	46.74	0.3354	39.01	-165.24	243.26	0.7065
	2014	2015	3.4	-30.29	37.1	0.8422	10.79	-74.72	96.3	0.8037	29.71	-27.71	87.14	0.3089	10.79	-74.72	96.3	0.8037	38.58	-171.4	248.56	0.7172
	2014	2016	-1.46	-36.04	33.13	0.9338	-63.9	-155.72	27.92	0.1715	-39.03	-100.54	22.47	0.2123	-63.9	-155.72	27.92	0.1715	-80.08	-293.24	133.07	0.4591
	2015	2016	-4.86	-37.91	28.19	0.7719	-74.69	-166.66	17.28	0.1109	-68.75	-129.29	-8.2	0.0263	-74.69	-166.66	17.28	0.1109	-118.66	-324.56	87.24	0.2567
	Burgers
	2012	.	222.23	199.7	244.76	.	1015.34	978.58	1052.09	.	507.38	480.16	534.59	.	1015.34	978.58	1052.09	.	1102.53	996.45	1208.6	.
	2013	.	227.87	203.92	251.82	.	1012.49	979.13	1045.85	.	491.1	466.4	515.8	.	1012.49	979.13	1045.85	.	1094.15	981.38	1206.93	.
	2014	.	224.85	198.31	251.38	.	1004.54	966.76	1042.33	.	475.89	447.91	503.86	.	1004.54	966.76	1042.33	.	1012.42	887.49	1137.35	.
	2015	.	224.58	198.38	250.78	.	1017.89	981.77	1054.01	.	484.84	458.1	511.58	.	1017.89	981.77	1054.01	.	1011.24	887.88	1134.61	.
	2016	.	223.88	200.82	246.94	.	1021.69	983.17	1060.22	.	477.32	448.8	505.85	.	1021.69	983.17	1060.22	.	1030.05	921.47	1138.62	.
	2012	2013	-5.64	-39.36	28.08	0.7421	2.85	-46.79	52.49	0.9101	16.28	-20.47	53.03	0.3841	2.85	-46.79	52.49	0.9101	8.37	-150.4	167.14	0.9173
	2012	2014	-2.61	-38.21	32.98	0.8851	10.79	-41.93	63.51	0.6872	31.49	-7.55	70.52	0.1134	10.79	-41.93	63.51	0.6872	90.1	-77.5	257.71	0.2906
	2012	2015	-2.34	-37.7	33.01	0.8961	-2.55	-54.07	48.97	0.9225	22.54	-15.61	60.68	0.2459	-2.55	-54.07	48.97	0.9225	91.28	-75.16	257.73	0.281
	2012	2016	-1.64	-32.97	29.69	0.9178	-6.35	-59.61	46.9	0.8145	30.05	-9.38	69.48	0.1347	-6.35	-59.61	46.9	0.8145	72.48	-75.03	219.99	0.3339
	2013	2014	3.02	-32.12	38.17	0.8655	7.95	-42.46	58.35	0.7566	15.21	-22.11	52.53	0.4231	7.95	-42.46	58.35	0.7566	81.73	-83.73	247.19	0.3314
	2013	2015	3.29	-31.59	38.18	0.8526	-5.4	-54.56	43.77	0.829	6.26	-30.14	42.66	0.7352	-5.4	-54.56	43.77	0.829	82.91	-81.35	247.17	0.321
	2013	2016	4	-29.92	37.91	0.8166	-9.2	-60.17	41.77	0.7226	13.78	-23.96	51.51	0.473	-9.2	-60.17	41.77	0.7226	64.11	-95.59	223.8	0.4297
	2014	2015	0.27	-36.44	36.98	0.9885	-13.34	-65.63	38.94	0.6158	-8.95	-47.66	29.76	0.6494	-13.34	-65.63	38.94	0.6158	1.18	-171.66	174.02	0.9893
	2014	2016	0.97	-34.81	36.75	0.9574	-17.15	-71.09	36.8	0.532	-1.43	-41.37	38.51	0.9437	-17.15	-71.09	36.8	0.532	-17.62	-186.09	150.85	0.8369
	2015	2016	0.7	-34.84	36.24	0.969	-3.8	-56.63	49.02	0.8874	7.52	-31.6	46.63	0.7055	-3.8	-56.63	49.02	0.8874	-18.8	-186.12	148.52	0.8249
	Cakes
	2012	.	152.63	148.98	156.29	.	1319.1	1259.56	1378.64	.	253.6	240.59	266.6	.	1319.1	1259.56	1378.64	.	381.18	360.46	401.89	.
	2013	.	152.18	148.53	155.83	.	1316.56	1257.46	1375.67	.	255.69	242.76	268.62	.	1316.56	1257.46	1375.67	.	385.5	364.83	406.17	.
	2014	.	146.31	138.54	154.08	.	1290.11	1166.03	1414.2	.	241.41	214.27	268.55	.	1290.11	1166.03	1414.2	.	342.12	298.08	386.16	.
	2015	.	147.95	140.73	155.17	.	1408.05	1292.64	1523.46	.	270.17	244.92	295.41	.	1408.05	1292.64	1523.46	.	366.27	325.23	407.31	.
	2016	.	146.24	138.64	153.83	.	1213.11	1090.02	1336.19	.	241.3	214.37	268.22	.	1213.11	1090.02	1336.19	.	362.7	319.67	405.73	.
	2012	2013	0.45	-4.7	5.61	0.8635	2.54	-81.12	86.2	0.9524	-2.09	-20.38	16.19	0.8225	2.54	-81.12	86.2	0.9524	-4.32	-33.53	24.89	0.7716
	2012	2014	6.32	-2.28	14.93	0.1497	28.99	-109.04	167.02	0.6803	12.19	-18	42.37	0.4283	28.99	-109.04	167.02	0.6803	39.06	-9.72	87.83	0.1164
	2012	2015	4.68	-3.45	12.81	0.2592	-88.95	-219.48	41.59	0.1815	-16.57	-45.11	11.97	0.2549	-88.95	-219.48	41.59	0.1815	14.91	-31.27	61.08	0.5265
	2012	2016	6.39	-2.04	14.83	0.1373	106	-31.06	243.06	0.1294	12.3	-17.67	42.27	0.4207	106	-31.06	243.06	0.1294	18.48	-29.35	66.3	0.4485
	2013	2014	5.87	-2.73	14.47	0.1804	26.45	-111.33	164.23	0.7064	14.28	-15.86	44.41	0.3527	26.45	-111.33	164.23	0.7064	43.38	-5.34	92.09	0.0809
	2013	2015	4.23	-3.89	12.34	0.3071	-91.49	-221.7	38.72	0.1682	-14.48	-42.96	14	0.3187	-91.49	-221.7	38.72	0.1682	19.23	-26.86	65.31	0.4131
	2013	2016	5.94	-2.51	14.39	0.1678	103.45	-33.36	240.26	0.1381	14.39	-15.53	44.32	0.3454	103.45	-33.36	240.26	0.1381	22.8	-25.09	70.68	0.3504
	2014	2015	-1.64	-12.21	8.92	0.7599	-117.94	-286.41	50.54	0.1698	-28.76	-65.61	8.09	0.126	-117.94	-286.41	50.54	0.1698	-24.15	-84.09	35.8	0.4293
	2014	2016	0.07	-10.77	10.91	0.9896	77.01	-97.15	251.16	0.3857	0.11	-37.98	38.21	0.9953	77.01	-97.15	251.16	0.3857	-20.58	-82.02	40.86	0.5111
	2015	2016	1.72	-8.73	12.16	0.7471	194.94	26.98	362.9	0.023	28.87	-7.87	65.61	0.1233	194.94	26.98	362.9	0.023	3.57	-55.73	62.87	0.906
	Chicken
	2012	.	98.57	60.23	136.91	.	1062.53	1005.8	1119.26	.	609.37	548.74	670	.	1062.53	1005.8	1119.26	.	620.54	376.66	864.43	.
	2013	.	134.74	98.36	171.13	.	1032.07	980.53	1083.61	.	590.01	534.92	645.1	.	1032.07	980.53	1083.61	.	822.91	588.81	1057.02	.
	2014	.	83.33	41.41	125.26	.	1074.39	1014.36	1134.42	.	621.24	557.08	685.39	.	1074.39	1014.36	1134.42	.	584.39	311.96	856.82	.
	2015	.	86.46	47.56	125.36	.	1022.69	956.81	1088.58	.	528.22	457.8	598.64	.	1022.69	956.81	1088.58	.	513.72	242.8	784.65	.
	2016	.	185.01	155	215.03	.	1073.54	1011.52	1135.56	.	531.68	465.39	597.97	.	1073.54	1011.52	1135.56	.	875.55	640.43	1110.67	.
	2012	2013	-36.18	-90.07	17.71	0.1861	30.46	-46.07	106.99	0.4323	19.36	-62.44	101.16	0.6402	30.46	-46.07	106.99	0.4323	-202.37	-548.05	143.31	0.248
	2012	2014	15.24	-42.53	73	0.6021	-11.86	-93.97	70.25	0.7754	-11.87	-99.63	75.89	0.7894	-11.86	-93.97	70.25	0.7754	36.15	-335.54	407.85	0.8472
	2012	2015	12.11	-43.75	67.96	0.6682	39.84	-47.6	127.27	0.3689	81.15	-12.3	174.6	0.0881	39.84	-47.6	127.27	0.3689	106.82	-266.28	479.92	0.571
	2012	2016	-86.44	-134.84	-38.05	0.0006	-11.01	-95.88	73.86	0.7978	77.69	-13.02	168.4	0.0925	-11.01	-95.88	73.86	0.7978	-255.01	-588.6	78.59	0.1324
	2013	2014	51.41	-3.64	106.46	0.0669	-42.32	-121.26	36.61	0.2906	-31.23	-115.59	53.13	0.4651	-42.32	-121.26	36.61	0.2906	238.52	-114.07	591.12	0.1824
	2013	2015	48.28	-4.72	101.28	0.0737	9.38	-74.94	93.69	0.8261	61.79	-28.33	151.9	0.1772	9.38	-74.94	93.69	0.8261	309.19	-47.49	665.87	0.0885
	2013	2016	-50.27	-97.88	-2.66	0.0387	-41.47	-122.59	39.65	0.3136	58.33	-28.37	145.03	0.1854	-41.47	-122.59	39.65	0.3136	-52.64	-391.51	286.24	0.7584
	2014	2015	-3.13	-59.98	53.73	0.9133	51.7	-37.95	141.35	0.2559	93.02	-2.8	188.84	0.057	51.7	-37.95	141.35	0.2559	70.67	-312.29	453.63	0.7148
	2014	2016	-101.68	-153.48	-49.89	0.0002	0.85	-86.35	88.06	0.9846	89.56	-3.65	182.76	0.0595	0.85	-86.35	88.06	0.9846	-291.16	-660.31	78	0.1207
	2015	2016	-98.55	-147.79	-49.31	0.0001	-50.84	-140.43	38.74	0.2634	-3.46	-99.2	92.29	0.9431	-50.84	-140.43	38.74	0.2634	-361.82	-720.63	-3.02	0.0481
	Desserts
	2012	.	122.73	98.13	147.32	.	929.29	793.25	1065.33	.	105.01	83.64	126.38	.	929.29	793.25	1065.33	.	157.31	88.13	226.49	.
	2013	.	120.45	89.9	151	.	965.53	836.83	1094.23	.	100.8	80.58	121.01	.	965.53	836.83	1094.23	.	117.27	31.35	203.18	.
	2014	.	116.81	85.83	147.79	.	954.19	821.94	1086.44	.	81.91	61.14	102.68	.	954.19	821.94	1086.44	.	54	-33.14	141.14	.
	2015	.	138.32	107.64	169	.	1057.22	930.98	1183.46	.	100.32	80.49	120.15	.	1057.22	930.98	1183.46	.	153.79	67.5	240.08	.
	2016	.	160.16	139.81	180.5	.	972.26	853.27	1091.26	.	121.05	102.36	139.74	.	972.26	853.27	1091.26	.	239.43	182.21	296.65	.
	2012	2013	2.28	-35.29	39.84	0.9044	-36.23	-215.16	142.69	0.6891	4.21	-23.9	32.31	0.7674	-36.23	-215.16	142.69	0.6891	40.05	-65.6	145.69	0.4529
	2012	2014	5.92	-36.2	48.03	0.7805	-24.9	-219.54	169.75	0.8005	23.1	-7.48	53.67	0.1374	-24.9	-219.54	169.75	0.8005	103.31	-15.14	221.75	0.0865
	2012	2015	-15.6	-57.71	26.52	0.4633	-127.93	-319.02	63.16	0.1875	4.69	-25.33	34.7	0.7578	-127.93	-319.02	63.16	0.1875	3.52	-114.93	121.97	0.953
	2012	2016	-37.43	-69.68	-5.19	0.0235	-42.97	-230.48	144.54	0.6508	-16.05	-45.5	13.41	0.2829	-42.97	-230.48	144.54	0.6508	-82.12	-172.82	8.57	0.0753
	2013	2014	3.64	-40.83	48.12	0.8709	11.34	-178.03	200.7	0.9058	18.89	-10.86	48.63	0.2111	11.34	-178.03	200.7	0.9058	63.26	-61.83	188.36	0.3172
	2013	2015	-17.87	-61.9	26.16	0.4216	-91.69	-276.03	92.65	0.3267	0.48	-28.48	29.43	0.974	-91.69	-276.03	92.65	0.3267	-36.52	-160.36	87.31	0.5589
	2013	2016	-39.71	-79.02	-0.39	0.0478	-6.74	-187.56	174.08	0.9413	-20.25	-48.66	8.15	0.1606	-6.74	-187.56	174.08	0.9413	-122.17	-232.75	-11.59	0.0308
	2014	2015	-21.51	-62.73	19.7	0.302	-103.03	-284.01	77.96	0.2619	-18.41	-46.84	10.02	0.2022	-103.03	-284.01	77.96	0.2619	-99.79	-215.7	16.13	0.0906
	2014	2016	-43.35	-80.92	-5.78	0.0243	-18.07	-193.25	157.1	0.8385	-39.14	-66.66	-11.63	0.0057	-18.07	-193.25	157.1	0.8385	-185.43	-291.1	-79.76	0.0008
	2015	2016	-21.84	-58.89	15.22	0.2444	84.96	-84.92	254.84	0.3241	-20.73	-47.42	5.95	0.1266	84.96	-84.92	254.84	0.3241	-85.64	-189.86	18.57	0.1059
	Dressings
	2012	.	37.36	20.84	53.87	.	1086.2	815.08	1357.32	.	699.98	395.91	1004.04	.	1086.2	815.08	1357.32	.	172.69	-295.41	640.79	.
	2013	.	39.44	19.49	59.39	.	1079.26	808.71	1349.8	.	681.74	378.32	985.16	.	1079.26	808.71	1349.8	.	176.17	-391.55	743.89	.
	2014	.	50.56	30.17	70.94	.	1092.82	818.14	1367.5	.	723.6	415.54	1031.65	.	1092.82	818.14	1367.5	.	861.5	281.26	1441.74	.
	2015	.	44.8	23.61	65.98	.	1026.47	738.5	1314.44	.	819.87	496.91	1142.84	.	1026.47	738.5	1314.44	.	240.14	-366.55	846.83	.
	2016	.	31.74	14.3	49.18	.	771.29	463.86	1078.73	.	563.25	218.46	908.05	.	771.29	463.86	1078.73	.	124.89	-418.89	668.67	.
	2012	2013	-2.08	-28.56	24.4	0.8766	6.95	-375.64	389.53	0.9714	18.24	-410.84	447.32	0.9332	6.95	-375.64	389.53	0.9714	-3.48	-756.04	749.09	0.9927
	2012	2014	-13.2	-40	13.6	0.3314	-6.62	-392.02	378.78	0.973	-23.62	-455.85	408.61	0.9141	-6.62	-392.02	378.78	0.973	-688.81	-1450.57	72.94	0.0759
	2012	2015	-7.44	-35	20.13	0.5941	59.73	-335.76	455.22	0.7658	-119.9	-563.44	323.65	0.594	59.73	-335.76	455.22	0.7658	-67.45	-850.48	715.59	0.8648
	2012	2016	5.62	-17.65	28.88	0.6336	314.91	-97.37	727.18	0.1333	136.72	-325.65	599.09	0.5599	314.91	-97.37	727.18	0.1333	47.8	-648.23	743.83	0.892
	2013	2014	-11.12	-39.01	16.78	0.4316	-13.57	-398.88	371.75	0.9446	-41.86	-473.99	390.28	0.8485	-13.57	-398.88	371.75	0.9446	-685.34	-1476.93	106.26	0.0891
	2013	2015	-5.36	-33.97	23.26	0.7115	52.79	-342.34	447.91	0.7922	-138.13	-581.27	305	0.5388	52.79	-342.34	447.91	0.7922	-63.97	-876.01	748.07	0.8763
	2013	2016	7.7	-19.49	34.88	0.5761	307.96	-102.6	718.52	0.1404	118.49	-341.96	578.93	0.6118	307.96	-102.6	718.52	0.1404	51.28	-763.11	865.66	0.901
	2014	2015	5.76	-23.17	34.69	0.6941	66.35	-331.65	464.36	0.7423	-96.28	-542.64	350.09	0.6706	66.35	-331.65	464.36	0.7423	621.37	-199.51	1442.24	0.1365
	2014	2016	18.82	-8.69	46.32	0.1782	321.53	-91.98	735.03	0.1265	160.34	-303.4	624.09	0.4955	321.53	-91.98	735.03	0.1265	736.61	-87.33	1560.56	0.0792
	2015	2016	13.06	-15.15	41.26	0.3612	255.17	-166.23	676.58	0.2334	256.62	-215.99	729.23	0.285	255.17	-166.23	676.58	0.2334	115.25	-725.08	955.57	0.7864
	Pizza
	2012	.	80.79	77.7	83.87	.	992.36	978.96	1005.75	.	567.79	548.03	587.56	.	992.36	978.96	1005.75	.	438.83	415.62	462.04	.
	2013	.	77.69	75.1	80.28	.	1075.65	1062.46	1088.84	.	581.21	561.75	600.68	.	1075.65	1062.46	1088.84	.	447.28	427.84	466.72	.
	2014	.	86.59	83.67	89.51	.	1084.41	1069.63	1099.19	.	562.96	541.15	584.77	.	1084.41	1069.63	1099.19	.	484.33	462.49	506.17	.
	2015	.	90.21	87.55	92.87	.	1062.29	1046.26	1078.32	.	542.07	518.42	565.72	.	1062.29	1046.26	1078.32	.	499.27	475.51	523.03	.
	2016	.	97.72	94.97	100.48	.	1079.75	1065.84	1093.66	.	537.19	516.67	557.71	.	1079.75	1065.84	1093.66	.	503.17	482.6	523.75	.
	2012	2013	3.1	-0.91	7.12	0.1298	-83.29	-102.06	-64.53	<.0001	-13.42	-41.11	14.27	0.3419	-83.29	-102.06	-64.53	<.0001	-8.45	-38.52	21.61	0.5814
	2012	2014	-5.8	-10.06	-1.53	0.0077	-92.06	-112.02	-72.09	<.0001	4.83	-24.63	34.29	0.7477	-92.06	-112.02	-72.09	<.0001	-45.5	-77.46	-13.54	0.0053
	2012	2015	-9.42	-13.5	-5.34	<.0001	-69.93	-90.91	-48.96	<.0001	25.72	-5.23	56.67	0.1033	-69.93	-90.91	-48.96	<.0001	-60.44	-94.09	-26.79	0.0004
	2012	2016	-16.93	-21.09	-12.78	<.0001	-87.39	-106.7	-68.08	<.0001	30.6	2.11	59.09	0.0353	-87.39	-106.7	-68.08	<.0001	-64.34	-95.5	-33.18	<.0001
	2013	2014	-8.9	-12.81	-4.99	<.0001	-8.76	-28.58	11.06	0.386	18.25	-10.99	47.49	0.221	-8.76	-28.58	11.06	0.386	-37.05	-66.32	-7.77	0.0132
	2013	2015	-12.52	-16.24	-8.81	<.0001	13.36	-7.55	34.27	0.2103	39.14	8.29	69.99	0.0129	13.36	-7.55	34.27	0.2103	-51.99	-82.91	-21.07	0.001
	2013	2016	-20.04	-23.83	-16.24	<.0001	-4.1	-23.32	15.12	0.6757	44.02	15.66	72.38	0.0024	-4.1	-23.32	15.12	0.6757	-55.89	-84.3	-27.48	0.0001
	2014	2015	-3.62	-7.57	0.32	0.0719	22.12	0.34	43.9	0.0465	20.89	-11.25	53.03	0.2025	22.12	0.34	43.9	0.0465	-14.94	-47.12	17.24	0.3626
	2014	2016	-11.14	-15.14	-7.13	<.0001	4.66	-15.64	24.96	0.6526	25.77	-4.19	55.72	0.0917	4.66	-15.64	24.96	0.6526	-18.84	-48.83	11.14	0.2179
	2015	2016	-7.51	-11.34	-3.68	0.0001	-17.46	-38.64	3.72	0.106	4.88	-26.37	36.13	0.7595	-17.46	-38.64	3.72	0.106	-3.9	-35.19	27.39	0.8067
	Salads
	2012	.	242.76	205.33	280.19	.	310.82	228.96	392.67	.	171.63	104.99	238.26	.	310.82	228.96	392.67	.	397.66	138.8	656.52	.
	2013	.	286.34	256.7	315.98	.	323.19	268.73	377.64	.	195.01	151.01	239.01	.	323.19	268.73	377.64	.	541.42	343.12	739.72	.
	2014	.	254.06	223.29	284.83	.	343.61	289.33	397.89	.	201.49	157.8	245.18	.	343.61	289.33	397.89	.	483.16	277.27	689.06	.
	2015	.	249.47	221.59	277.35	.	346.35	296.44	396.27	.	208.53	167.77	249.3	.	346.35	296.44	396.27	.	518.33	331.83	704.84	.
	2016	.	264.46	241.28	287.64	.	641.24	574.3	708.17	.	346.03	302.55	389.51	.	641.24	574.3	708.17	.	1065.71	907.1	1224.33	.
	2012	2013	-43.58	-91.68	4.52	0.0754	-12.37	-111.84	87.11	0.8064	-23.39	-103.65	56.88	0.5661	-12.37	-111.84	87.11	0.8064	-143.76	-471.32	183.8	0.387
	2012	2014	-11.3	-60.43	37.83	0.65	-32.79	-132.68	67.09	0.5178	-29.86	-110.31	50.58	0.4649	-32.79	-132.68	67.09	0.5178	-85.5	-419.97	248.96	0.614
	2012	2015	-6.71	-54.52	41.09	0.7817	-35.54	-133.53	62.45	0.4751	-36.9	-116.19	42.38	0.3596	-35.54	-133.53	62.45	0.4751	-120.67	-446.72	205.37	0.4655
	2012	2016	-21.7	-65.62	22.22	0.3304	-330.42	-432.74	-228.09	<.0001	-174.4	-253.55	-95.26	<.0001	-330.42	-432.74	-228.09	<.0001	-668.05	-973.07	-363.03	<.0001
	2013	2014	32.28	-9.82	74.38	0.1318	-20.43	-95.77	54.92	0.5933	-6.48	-67.79	54.83	0.8351	-20.43	-95.77	54.92	0.5933	58.26	-224.06	340.57	0.6839
	2013	2015	36.87	-3.97	77.71	0.0765	-23.17	-96.71	50.37	0.5348	-13.52	-73.67	46.63	0.658	-23.17	-96.71	50.37	0.5348	23.09	-250.78	296.95	0.8679
	2013	2016	21.88	-16.31	60.07	0.2593	-318.05	-407.41	-228.69	<.0001	-151.02	-213.82	-88.22	<.0001	-318.05	-407.41	-228.69	<.0001	-524.29	-781.34	-267.25	<.0001
	2014	2015	4.59	-36.96	46.14	0.8275	-2.74	-75.67	70.19	0.9409	-7.04	-66.68	52.59	0.816	-2.74	-75.67	70.19	0.9409	-35.17	-313.79	243.45	0.8033
	2014	2016	-10.4	-49.44	28.64	0.5993	-297.62	-387.84	-207.41	<.0001	-144.54	-207.49	-81.58	<.0001	-297.62	-387.84	-207.41	<.0001	-582.55	-845.2	-319.9	<.0001
	2015	2016	-14.99	-51.17	21.2	0.4143	-294.88	-380.12	-209.64	<.0001	-137.5	-197.25	-77.74	<.0001	-294.88	-380.12	-209.64	<.0001	-547.38	-790.8	-303.96	<.0001
	Sandwiches
	2012	.	225.98	208.86	243.1	.	649.19	613.48	684.89	.	401.86	370.05	433.67	.	649.19	613.48	684.89	.	952.46	851.04	1053.88	.
	2013	.	266.26	252.07	280.45	.	651.47	617.97	684.97	.	419.4	389.56	449.24	.	651.47	617.97	684.97	.	1052.97	968.92	1137.02	.
	2014	.	217.8	199.51	236.09	.	670.08	633.58	706.57	.	372.85	340.34	405.36	.	670.08	633.58	706.57	.	802.26	693.9	910.62	.
	2015	.	215.51	195.23	235.79	.	693.28	647.92	738.64	.	373.73	333.32	414.14	.	693.28	647.92	738.64	.	808.76	688.61	928.91	.
	2016	.	218.12	198.21	238.02	.	1195.76	1147.85	1243.67	.	624.7	582.02	667.38	.	1195.76	1147.85	1243.67	.	1424.12	1306.2	1542.05	.
	2012	2013	-40.28	-62.27	-18.28	0.0004	-2.28	-50.43	45.86	0.9258	-17.54	-60.43	25.35	0.4219	-2.28	-50.43	45.86	0.9258	-100.51	-230.83	29.82	0.1302
	2012	2014	8.19	-17.91	34.29	0.5376	-20.89	-73.26	31.48	0.4333	29.01	-17.64	75.66	0.2222	-20.89	-73.26	31.48	0.4333	150.2	-4.42	304.82	0.0569
	2012	2015	10.47	-16.89	37.83	0.4521	-44.09	-102.66	14.48	0.1397	28.13	-24.04	80.31	0.2898	-44.09	-102.66	14.48	0.1397	143.7	-18.4	305.8	0.0821
	2012	2016	7.87	-18.74	34.47	0.5612	-546.57	-607.11	-486.03	<.0001	-222.83	-276.77	-168.9	<.0001	-546.57	-607.11	-486.03	<.0001	-471.66	-629.26	-314.07	<.0001
	2013	2014	48.46	25.09	71.84	<.0001	-18.61	-68.94	31.73	0.4678	46.55	1.71	91.39	0.0419	-18.61	-68.94	31.73	0.4678	250.71	112.23	389.19	0.0004
	2013	2015	50.75	25.6	75.89	<.0001	-41.81	-99.32	15.71	0.1538	45.67	-5.56	96.91	0.0805	-41.81	-99.32	15.71	0.1538	244.21	95.24	393.17	0.0014
	2013	2016	48.14	23.11	73.18	0.0002	-544.29	-603.89	-484.69	<.0001	-205.3	-258.39	-152.2	<.0001	-544.29	-603.89	-484.69	<.0001	-371.16	-519.48	-222.83	<.0001
	2014	2015	2.28	-24.5	29.07	0.8669	-23.2	-80.63	34.23	0.4276	-0.88	-52.04	50.28	0.973	-23.2	-80.63	34.23	0.4276	-6.5	-165.18	152.17	0.9358
	2014	2016	-0.32	-27.12	26.47	0.9812	-525.68	-585.18	-466.18	<.0001	-251.85	-304.86	-198.84	<.0001	-525.68	-585.18	-466.18	<.0001	-621.86	-780.61	-463.12	<.0001
	2015	2016	-2.61	-30.49	25.28	0.8543	-502.48	-567.44	-437.52	<.0001	-250.97	-308.84	-193.1	<.0001	-502.48	-567.44	-437.52	<.0001	-615.36	-780.58	-450.14	<.0001
	Sides
	2012	.	131.34	90.51	172.17	.	1045.34	869.79	1220.89	.	358.9	230.08	487.73	.	1045.34	869.79	1220.89	.	376.7	229.94	523.47	.
	2013	.	120.37	73.93	166.8	.	1112.51	934.13	1290.88	.	400.07	269.16	530.97	.	1112.51	934.13	1290.88	.	347.63	178.68	516.58	.
	2014	.	138.17	92.95	183.4	.	968.81	792.61	1145.02	.	333.21	203.9	462.52	.	968.81	792.61	1145.02	.	405.91	243.54	568.27	.
	2015	.	142.78	105.94	179.62	.	1029.94	877.08	1182.79	.	374.03	261.86	486.21	.	1029.94	877.08	1182.79	.	362.83	222.83	502.83	.
	2016	.	153.98	120.87	187.09	.	968.72	823.07	1114.37	.	347.84	240.96	454.73	.	968.72	823.07	1114.37	.	523.62	401.05	646.18	.
	2012	2013	10.97	-50.76	72.71	0.7254	-67.16	-313.57	179.25	0.5905	-41.16	-221.99	139.67	0.6531	-67.16	-313.57	179.25	0.5905	29.07	-193.03	251.18	0.7958
	2012	2014	-6.83	-67.74	54.08	0.8246	76.53	-170.37	323.43	0.5406	25.69	-155.5	206.88	0.7794	76.53	-170.37	323.43	0.5406	-29.21	-248.28	189.87	0.7921
	2012	2015	-11.44	-67.93	45.06	0.6891	15.41	-221.17	251.98	0.8976	-15.13	-188.74	158.48	0.8633	15.41	-221.17	251.98	0.8976	13.87	-194.54	222.29	0.8953
	2012	2016	-22.64	-75.03	29.75	0.3937	76.63	-154.73	307.98	0.5133	11.06	-158.72	180.84	0.8976	76.63	-154.73	307.98	0.5133	-146.91	-338.31	44.48	0.1311
	2013	2014	-17.81	-81.71	46.1	0.582	143.69	-104.85	392.23	0.2547	66.86	-115.54	249.25	0.4695	143.69	-104.85	392.23	0.2547	-58.28	-288.26	171.7	0.6165
	2013	2015	-22.41	-82.71	37.89	0.4631	82.57	-157.57	322.71	0.4974	26.03	-150.19	202.26	0.7705	82.57	-157.57	322.71	0.4974	-15.2	-238.55	208.15	0.893
	2013	2016	-33.61	-92.58	25.36	0.2612	143.79	-91.52	379.1	0.2288	52.22	-120.46	224.9	0.5505	143.79	-91.52	379.1	0.2288	-175.99	-391.45	39.48	0.1084
	2014	2015	-4.61	-63.3	54.09	0.8767	-61.12	-297.66	175.41	0.6099	-40.82	-214.41	132.76	0.6424	-61.12	-297.66	175.41	0.6099	43.08	-173.01	259.17	0.6935
	2014	2016	-15.81	-73.33	41.71	0.5872	0.09	-231.72	231.91	0.9994	-14.63	-184.75	155.48	0.8651	0.09	-231.72	231.91	0.9994	-117.71	-326.58	91.17	0.2665
	2015	2016	-11.2	-60.45	38.04	0.6531	61.22	-145.6	268.04	0.559	26.19	-125.59	177.96	0.7333	61.22	-145.6	268.04	0.559	-160.79	-345.31	23.73	0.087
	* Linear regression model adjusted for food group or chain as appropriate, and year included as a categorical variable in regression models

## Sheet: Appendix 5
	Appendix 5: Model adjusted means, 95% CI's and p-values for reformulation analyses including products available for sale in two or more years by year, fast food chain, and outcome*
	Change over five years by outcome*
	Outcome	5-yr change	SE	LowerCI	UpperCI	p-value
	Serve size (g)	-0.376	0.914	-2.169	1.417	0.6809
	Energy (kJ per 100g)	-13.537	8.065	-29.355	2.281	0.0934
	Energy per serve (kJ)	14.309	10.424	-6.135	34.754	0.17
	Sodium (mg per 100g)	-21.793	7.102	-35.723	-7.863	0.0022
	Sodium per serve (mg)	-15.677	22.044	-58.912	27.559	0.4771
	*Linear mixed model adjusted for food group and fast food chain with year as a continous variable
	Change over five years for sodium (mg) per 100g by food group and fast food chain*
	Year	5-yr change	SE	LowerCI	UpperCI	p-value
	Fast food chain
	Burger King	-57.53	6.486	-70.307	-44.753	<.0001
	Domino's	-8.502	57.203	-121.232	104.227	0.882
	Hell Pizza	-46.203	13.016	-72.097	-20.309	0.0006
	KFC	-6.201	4.622	-15.333	2.93	0.1817
	McDonald's	-14.704	7.91	-30.481	1.072	0.0672
	Muffin Break	-1.325	2.481	-6.198	3.547	0.5934
	Pizza Hut	78.487	23.886	25.915	131.058	0.0073
	St Pierre's Sushi	0.192	0.114	-0.036	0.419	0.0975
	Subway	-45.281	26.365	-97.257	6.695	0.0874
	Tank Juice	.	.	.	.	.
	Food group
	Asian	0.181	0.112	-0.042	0.404	0.1097
	Beverages	0.806	0.18	0.452	1.16	<.0001
	Breakfast	-9.066	10.247	-29.497	11.365	0.3792
	Burgers	-59.66	7.351	-74.194	-45.127	<.0001
	Cakes, muffins and pastry	-10.385	4.094	-18.43	-2.339	0.0115
	Chicken	-10.437	19.103	-48.77	27.897	0.5872
	Desserts	-16.987	12.575	-42.602	8.628	0.1862
	Dressings/condiments	.	.	.	.	.
	Pizza	-21.001	52.503	-124.414	82.411	0.6895
	Salads	114.069	24.886	64.254	163.883	<.0001
	Sandwiches and wraps	53.702	21.029	12.145	95.26	0.0117
	Sides	-19.752	10.559	-40.81	1.306	0.0656
	Total	-21.793	7.102	-35.723	-7.863	0.0022
	*Linear mixed model adjusted for food group and fast food chain where appropriate with year as a continous variable . Mixed models for Tank Juice and Dressings/condiments did not converge
	Change by year, fast food chain, and outcome**
			Serve Size (g)				Energy density (kJ per 100g)				Sodium (mg per 100g)				Energy per serve (kJ)				Sodium per serve (mg)
	Year 1	Year 2	Model Estimate	Lower95CI	Upper95CI	P-Value	Model Estimate	Lower95CI	Upper95CI	P-Value	Model Estimate	Lower95CI	Upper95CI	P-Value	Model Estimate	Lower95CI	Upper95CI	P-Value	Model Estimate	Lower95CI	Upper95CI	P-Value
	Burger King
	2012	.	215.84	194.24	237.43	.	848.96	810.62	887.3	.	361.72	337.45	385.99	.	1573.59	1416.31	1730.86	.	657.99	575.73	740.26	.
	2013	.	220.23	200.07	240.39	.	846.76	810.63	882.88	.	334.79	311.93	357.66	.	1622.72	1475.36	1770.09	.	658.94	581.86	736.02	.
	2014	.	213.26	192.28	234.25	.	786.83	749.44	824.21	.	296.24	272.57	319.9	.	1544.38	1391.82	1696.95	.	588.56	508.76	668.36	.
	2015	.	217.29	193.93	240.65	.	784.13	745.64	822.62	.	284.24	259.88	308.61	.	1574.55	1404.87	1744.24	.	565.53	476.77	654.29	.
	2016	.	221.46	199.9	243.02	.	786.64	747.63	825.64	.	285.13	260.44	309.82	.	1554.88	1395.96	1713.8	.	578.1	494.97	661.22	.
	2012	2013	-4.39	-33.82	25.04	0.7693	2.21	-50.39	54.8	0.9343	26.93	-6.36	60.22	0.1126	-49.14	-263.87	165.59	0.653	-0.95	-113.27	111.37	0.9868
	2012	2014	2.57	-27.54	32.68	0.8668	62.14	8.52	115.76	0.0232	65.48	31.54	99.42	0.0002	29.2	-189.68	248.08	0.7932	69.43	-45.06	183.92	0.2338
	2012	2015	-1.46	-33.82	30.91	0.9296	64.83	10.14	119.53	0.0203	77.48	42.85	112.1	<.0001	-0.97	-236.52	234.58	0.9936	92.46	-30.75	215.67	0.1409
	2012	2016	-5.62	-36.27	25.03	0.7186	62.33	7.26	117.39	0.0266	76.58	41.73	111.44	<.0001	18.71	-206.34	243.76	0.8702	79.89	-37.82	197.61	0.1829
	2013	2014	6.96	-22.3	36.23	0.6402	59.93	7.64	112.23	0.0248	38.55	5.45	71.66	0.0226	78.34	-134.96	291.64	0.4707	70.38	-41.19	181.95	0.2156
	2013	2015	2.94	-28.05	33.92	0.8523	62.63	9.76	115.5	0.0204	50.55	17.09	84.02	0.0032	48.17	-177.39	273.74	0.6748	93.41	-24.58	211.4	0.1204
	2013	2016	-1.23	-30.82	28.36	0.9349	60.12	6.86	113.38	0.0271	49.66	15.94	83.37	0.004	67.85	-149.45	285.15	0.5396	80.84	-32.82	194.5	0.1628
	2014	2015	-4.03	-35.48	27.43	0.8014	2.7	-50.94	56.33	0.9213	12	-21.95	45.95	0.4876	-30.17	-258.89	198.55	0.7955	23.03	-96.61	142.67	0.7053
	2014	2016	-8.19	-38.27	21.88	0.5925	0.19	-53.81	54.19	0.9945	11.1	-23.07	45.28	0.5233	-10.49	-230.8	209.81	0.9254	10.46	-104.78	125.7	0.8584
	2015	2016	-4.17	-35.8	27.46	0.7958	-2.51	-57.08	52.06	0.928	-0.89	-35.44	33.65	0.9595	19.68	-211.22	250.57	0.867	-12.57	-133.34	108.2	0.8379
	Domino's
	2012	.	84.76	78.85	90.67	.	999.93	927.09	1072.77	.	513.11	475.42	550.8	.	771.7	723.32	820.08	.	399.27	361.64	436.9	.
	2013	.	81.57	76.1	87.04	.	1148.52	1082.07	1214.97	.	581.21	546.83	615.59	.	853.77	809.88	897.66	.	446.23	412.09	480.37	.
	2014	.	79.93	73.11	86.76	.	1148.15	1065.08	1231.22	.	546.59	503.61	589.57	.	847.42	792.53	902.3	.	404.72	362.03	447.42	.
	2015	.	82.17	76.19	88.15	.	1269.06	1157.58	1380.55	.	589.11	531.43	646.79	.	895.95	822.32	969.58	.	432.38	375.1	489.65	.
	2016	.	95.3	88.74	101.86	.	1146.49	1060.72	1232.26	.	540.6	496.23	584.98	.	913.43	856.8	970.06	.	425.94	381.89	469.99	.
	2012	2013	3.19	-4.88	11.26	0.4379	-148.59	-247.06	-50.12	0.0032	-68.1	-119.05	-17.15	0.0089	-82.07	-147.31	-16.83	0.0138	-46.96	-97.71	3.79	0.0697
	2012	2014	4.83	-4.24	13.9	0.2964	-148.22	-258.82	-37.62	0.0087	-33.48	-90.71	23.74	0.251	-75.72	-149.01	-2.43	0.0429	-5.45	-62.46	51.56	0.8511
	2012	2015	2.59	-5.85	11.03	0.5467	-269.14	-402.54	-135.74	<.0001	-76.01	-145.03	-6.98	0.031	-124.25	-212.52	-35.99	0.0059	-33.11	-101.77	35.55	0.3441
	2012	2016	-10.54	-19.35	-1.72	0.0192	-146.56	-259.29	-33.84	0.0109	-27.5	-85.82	30.83	0.355	-141.73	-216.28	-67.18	0.0002	-26.67	-84.66	31.32	0.3668
	2013	2014	1.64	-7.11	10.39	0.7135	0.37	-106.18	106.92	0.9946	34.62	-20.51	89.75	0.218	6.35	-64.02	76.72	0.8594	41.51	-13.23	96.25	0.137
	2013	2015	-0.6	-8.69	7.49	0.8845	-120.55	-250.65	9.56	0.0693	-7.9	-75.22	59.41	0.8178	-42.18	-128.1	43.74	0.3354	13.85	-52.98	80.69	0.6842
	2013	2016	-13.73	-22.31	-5.16	0.0017	2.03	-106.45	110.5	0.9707	40.61	-15.52	96.73	0.1559	-59.66	-131.31	11.99	0.1025	20.29	-35.45	76.02	0.4751
	2014	2015	-2.24	-11.31	6.84	0.6287	-120.91	-259.88	18.05	0.088	-42.52	-114.42	29.38	0.246	-48.53	-140.31	43.24	0.2995	-27.65	-99.05	43.74	0.4472
	2014	2016	-15.37	-24.84	-5.89	0.0015	1.66	-117.87	121.19	0.9782	5.99	-55.86	67.83	0.8493	-66.01	-144.98	12.95	0.1012	-21.22	-82.65	40.21	0.4978
	2015	2016	-13.13	-22.04	-4.23	0.0039	122.58	-18.51	263.66	0.0885	48.51	-24.49	121.51	0.1924	-17.48	-110.67	75.71	0.7128	6.43	-66.05	78.92	0.8617
	Hell Pizza
	2012	.	161.05	134.52	187.59	.	908.28	859.02	957.55	.	361.1	332.55	389.65	.	1075.05	799.34	1350.75	.	417.26	339.86	494.66	.
	2013	.	149.17	118.63	179.7	.	886.88	824.7	949.05	.	325.73	289.69	361.76	.	978.39	728.22	1228.56	.	362.89	292.66	433.12	.
	2014	.	149.17	118.63	179.7	.	886.88	824.7	949.05	.	325.73	289.69	361.76	.	978.39	728.22	1228.56	.	362.89	292.66	433.12	.
	2015	.	171.89	148.31	195.47	.	944.42	894.73	994.1	.	329.75	300.96	358.55	.	1275.69	1078.14	1473.24	.	419.54	364.08	474.99	.
	2016	.	204.19	187.06	221.32	.	968.11	927.96	1008.27	.	311.22	287.95	334.49	.	1698.62	1538.51	1858.72	.	517.48	472.53	562.43	.
	2012	2013	11.89	-29	52.78	0.567	21.41	-56.55	99.37	0.5885	35.37	-9.81	80.56	0.1241	96.66	-269.4	462.71	0.6027	54.37	-48.4	157.13	0.2976
	2012	2014	11.89	-29	52.78	0.567	21.41	-56.55	99.37	0.5885	35.37	-9.81	80.56	0.1241	96.66	-269.4	462.71	0.6027	54.37	-48.4	157.13	0.2976
	2012	2015	-10.84	-48.02	26.35	0.5661	-36.13	-108.58	36.32	0.3263	31.35	-10.64	73.34	0.1424	-200.64	-548.02	146.73	0.2557	-2.28	-99.8	95.24	0.9633
	2012	2016	-43.13	-74.44	-11.83	0.0072	-59.83	-124.67	5.01	0.0703	49.88	12.3	87.46	0.0096	-623.57	-945.9	-301.24	0.0002	-100.22	-190.71	-9.74	0.0302
	2013	2014	0	-41.92	41.92	1	0	-86.79	86.79	1	0	-50.3	50.3	1	0	-347.94	347.94	1	0	-97.68	97.68	1
	2013	2015	-22.72	-61.66	16.21	0.2511	-57.54	-138.74	23.66	0.1637	-4.03	-51.09	43.03	0.8661	-297.3	-622.82	28.22	0.0731	-56.64	-148.03	34.74	0.2226
	2013	2016	-55.02	-90.56	-19.48	0.0026	-81.24	-156.16	-6.32	0.0337	14.51	-28.91	57.93	0.5105	-720.23	-1020.57	-419.88	<.0001	-154.59	-238.9	-70.27	0.0004
	2014	2015	-22.72	-61.66	16.21	0.2511	-57.54	-138.74	23.66	0.1637	-4.03	-51.09	43.03	0.8661	-297.3	-622.82	28.22	0.0731	-56.64	-148.03	34.74	0.2226
	2014	2016	-55.02	-90.56	-19.48	0.0026	-81.24	-156.16	-6.32	0.0337	14.51	-28.91	57.93	0.5105	-720.23	-1020.57	-419.88	<.0001	-154.59	-238.9	-70.27	0.0004
	2015	2016	-32.3	-61.48	-3.12	0.0302	-23.7	-86.23	38.84	0.4555	18.54	-17.71	54.78	0.3142	-422.93	-673.62	-172.23	0.0011	-97.94	-168.32	-27.57	0.0067
	Kentucky Fried Chicken
	2012	.	214.57	190.14	238.99	.	798.25	750.2	846.31	.	360.08	333.9	386.27	.	1416.61	1211.24	1621.98	.	585.89	488.87	682.92	.
	2013	.	219.14	195.27	243	.	755.61	711.32	799.91	.	361.02	336.89	385.16	.	1388.05	1195.31	1580.79	.	627.14	536.08	718.2	.
	2014	.	208.92	180.06	237.79	.	796.82	742.85	850.8	.	374.38	344.97	403.79	.	1403.58	1170.65	1636.51	.	595.17	485.12	705.21	.
	2015	.	210.14	181.28	239.01	.	773.22	716.57	829.87	.	371.17	340.3	402.04	.	1398.93	1166	1631.86	.	596.34	486.29	706.38	.
	2016	.	251.2	222.62	279.78	.	797.45	742.2	852.69	.	366.31	336.21	396.42	.	1808.57	1577.95	2039.18	.	779.75	670.8	888.71	.
	2012	2013	-4.57	-38.6	29.46	0.7916	42.64	-22.52	107.79	0.1986	-0.94	-36.44	34.56	0.9584	28.57	-252	309.13	0.8412	-41.25	-173.8	91.31	0.5404
	2012	2014	5.65	-32.35	43.64	0.7699	1.43	-71.09	73.95	0.9691	-14.3	-53.81	25.22	0.4767	13.03	-298.5	324.57	0.9344	-9.27	-156.46	137.91	0.9013
	2012	2015	4.43	-33.57	42.42	0.8186	25.03	-49.45	99.51	0.5086	-11.09	-51.67	29.5	0.591	17.68	-293.85	329.22	0.911	-10.44	-157.63	136.74	0.8889
	2012	2016	-36.63	-74.47	1.2	0.0577	0.81	-72.65	74.27	0.9828	-6.23	-46.26	33.8	0.7594	-391.95	-702.21	-81.69	0.0135	-193.86	-340.44	-47.28	0.0098
	2013	2014	10.21	-27.36	47.79	0.5928	-41.21	-111.22	28.81	0.2475	-13.36	-51.51	24.79	0.4911	-15.53	-318.97	287.9	0.9197	31.97	-111.38	175.33	0.6607
	2013	2015	9	-28.58	46.57	0.6376	-17.61	-89.8	54.58	0.6313	-10.14	-49.48	29.19	0.6119	-10.88	-314.32	292.56	0.9437	30.8	-112.56	174.16	0.6724
	2013	2016	-32.06	-69.37	5.24	0.0917	-41.83	-112.77	29.1	0.2465	-5.29	-43.94	33.36	0.7877	-420.52	-721.74	-119.3	0.0064	-152.61	-294.92	-10.31	0.0357
	2014	2015	-1.22	-41.88	39.44	0.9529	23.6	-54.43	101.63	0.5519	3.21	-39.31	45.73	0.8818	4.65	-323.62	332.93	0.9777	-1.17	-156.26	153.92	0.9881
	2014	2016	-42.28	-82.82	-1.74	0.041	-0.62	-77.7	76.46	0.9873	8.07	-33.93	50.07	0.7055	-404.98	-732.35	-77.62	0.0156	-184.59	-339.25	-29.93	0.0195
	2015	2016	-41.06	-81.6	-0.52	0.0472	-24.22	-103.3	54.85	0.5468	4.85	-38.23	47.94	0.8245	-409.64	-737	-82.28	0.0144	-183.42	-338.08	-28.76	0.0203
	McDonalds
	2012	.	236.22	220.09	252.34		610.62	554.2	667.03	.	220.48	200.56	240.4	.	1037.34	919.38	1155.29	.	344.07	305.45	382.69	.
	2013	.					644	589.74	698.26	.	225.59	206.43	244.75	.
	2014	.					680.52	623.91	737.12	.	237.8	217.81	257.78	.
	2015	.					678.14	623.9	732.39	.	236.58	217.43	255.74	.
	2016	.	250.6	235.1	266.11		646.66	588.88	704.44	.	227.96	207.56	248.37	.	1193.98	1079.3	1308.66	.	360.48	322.93	398.03	.
	2012	2013					-33.38	-111.69	44.93	0.4029	-5.11	-32.76	22.54	0.7168
	2012	2014					-69.9	-149.84	10.04	0.0865	-17.32	-45.55	10.91	0.2288
	2012	2015					-67.52	-145.78	10.74	0.0907	-16.1	-43.74	11.53	0.253
	2012	2016	-14.39	-36.87	8.09	0.2086	-36.04	-116.85	44.76	0.3814	-7.49	-36.02	21.05	0.6066	-156.65	-322.01	8.72	0.0633	-16.41	-70.55	37.73	0.5511
	2013	2014					-36.52	-114.95	41.91	0.361	-12.21	-39.9	15.49	0.3871
	2013	2015					-34.14	-110.89	42.61	0.3827	-10.99	-38.09	16.11	0.4261
	2013	2016					-2.66	-81.92	76.6	0.9474	-2.38	-30.36	25.61	0.8677
	2014	2015					2.37	-75.98	80.73	0.9526	1.21	-26.45	28.88	0.9313
	2014	2016					33.85	-47.13	114.84	0.4121	9.83	-18.76	38.43	0.4999
	2015	2016					31.48	-47.87	110.83	0.4363	8.62	-19.4	36.63	0.5461
	Muffin Break
	2012	.	195.58	189.51	201.65	.	1069.66	1037.69	1101.62	.	221.27	212.16	230.38	.	1812.3	1747.1	1877.49	.	395.05	376.02	414.08	.
	2013	.	195.3	189.23	201.37	.	1069.97	1038.05	1101.9	.	222.54	213.43	231.66	.	1809.93	1744.82	1875.04	.	397.85	378.83	416.88	.
	2014	.	195.87	184.26	207.48	.	1053.11	991.81	1114.41	.	210.49	193.06	227.91	.	1748.5	1623.48	1873.52	.	358.27	321.88	394.66	.
	2015	.	200.78	189.48	212.08	.	1041.54	982.09	1100.98	.	220.8	203.84	237.77	.	1746.56	1625.32	1867.8	.	383.32	347.9	418.74	.
	2016	.	194.86	183.22	206.51	.	1023.95	962.68	1085.22	.	221	203.51	238.48	.	1698.72	1573.76	1823.68	.	380.76	344.25	417.27	.
	2012	2013	0.28	-8.22	8.79	0.9476	-0.32	-45.07	44.44	0.989	-1.27	-14.04	11.49	0.8447	2.37	-88.9	93.64	0.9594	-2.8	-29.45	23.85	0.8365
	2012	2014	-0.29	-13.52	12.94	0.9661	16.55	-53.25	86.35	0.6418	10.78	-9.08	30.65	0.287	63.8	-78.56	206.15	0.3794	36.78	-4.69	78.25	0.0821
	2012	2015	-5.2	-18.15	7.75	0.4311	28.12	-40.03	96.28	0.4183	0.47	-18.98	19.91	0.9625	65.74	-73.26	204.74	0.3536	11.73	-28.87	52.33	0.571
	2012	2016	0.72	-12.54	13.98	0.9149	45.71	-24.05	115.48	0.1988	0.27	-19.64	20.18	0.9787	113.58	-28.71	255.86	0.1176	14.29	-27.27	55.85	0.5001
	2013	2014	-0.57	-13.8	12.66	0.9324	16.87	-52.92	86.65	0.6354	12.06	-7.8	31.92	0.2338	61.43	-80.89	203.75	0.3972	39.59	-1.88	81.06	0.0613
	2013	2015	-5.48	-18.44	7.47	0.4063	28.44	-39.7	96.58	0.413	1.74	-17.71	21.19	0.8607	63.37	-75.59	202.34	0.3711	14.53	-26.07	55.13	0.4827
	2013	2016	0.44	-12.82	13.7	0.9484	46.03	-23.72	115.77	0.1957	1.54	-18.36	21.45	0.879	111.21	-31.04	253.45	0.1253	17.09	-24.47	58.65	0.4199
	2014	2015	-4.91	-20.88	11.06	0.5463	11.57	-72.64	95.78	0.7875	-10.32	-34.3	13.66	0.3987	1.94	-169.81	173.69	0.9823	-25.06	-75.12	25.01	0.3263
	2014	2016	1.01	-15.18	17.2	0.9026	29.16	-56.19	114.51	0.5028	-10.51	-34.82	13.79	0.3962	49.78	-124.29	223.84	0.5748	-22.49	-73.24	28.25	0.3846
	2015	2016	5.92	-10.08	21.93	0.468	17.59	-66.61	101.79	0.682	-0.2	-24.23	23.84	0.9873	47.84	-123.88	219.56	0.5848	2.56	-47.61	52.74	0.9202
	Pizza Hut
	2012	.	73.84	67.58	80.1	.	1045.52	1027.37	1063.68	.	638.62	617.34	659.9	.	772.84	713.83	831.85	.	450.42	417.47	483.37	.
	2013	.	76.46	71.81	81.12	.	1061.41	1043.03	1079.79	.	596.65	575.11	618.19	.	800.07	756.28	843.87	.	441.3	416.85	465.76	.
	2014	.	95.28	90.72	99.84	.	1061.97	1043.94	1079.99	.	597.23	576.11	618.35	.	990.46	947.54	1033.38	.	550.6	526.63	574.57	.
	2015	.	102.26	97.93	106.59	.	1047.22	1030.09	1064.34	.	551.15	531.08	571.22	.	1055.86	1015.07	1096.64	.	545.9	523.13	568.68	.
	2016	.	102.93	98.63	107.24	.	1058.96	1041.94	1075.98	.	561.05	541.1	580.99	.	1071.11	1030.59	1111.62	.	558.68	536.06	581.3	.
	2012	2013	-2.62	-10.43	5.19	0.5101	-15.88	-41.7	9.93	0.2275	41.97	11.71	72.23	0.0066	-27.23	-100.76	46.3	0.4674	9.12	-31.94	50.18	0.663
	2012	2014	-21.44	-29.19	-13.69	<.0001	-16.44	-42.03	9.14	0.2075	41.39	11.41	71.38	0.0069	-217.62	-290.57	-144.66	<.0001	-100.18	-140.91	-59.44	<.0001
	2012	2015	-28.42	-36.03	-20.8	<.0001	-1.69	-26.65	23.26	0.8941	87.47	58.22	116.72	<.0001	-283.01	-354.74	-211.29	<.0001	-95.48	-135.53	-55.43	<.0001
	2012	2016	-29.09	-36.7	-21.48	<.0001	-13.44	-38.35	11.48	0.29	77.57	48.37	106.77	<.0001	-298.27	-369.88	-226.65	<.0001	-108.26	-148.25	-68.27	<.0001
	2013	2014	-18.82	-25.33	-12.3	<.0001	-0.56	-26.32	25.2	0.9661	-0.58	-30.77	29.61	0.97	-190.39	-251.74	-129.04	<.0001	-109.29	-143.55	-75.04	<.0001
	2013	2015	-25.8	-32.15	-19.44	<.0001	14.19	-10.94	39.32	0.268	45.5	16.05	74.96	0.0025	-255.78	-315.64	-195.93	<.0001	-104.6	-138.02	-71.18	<.0001
	2013	2016	-26.47	-32.82	-20.12	<.0001	2.45	-22.66	27.55	0.8484	35.6	6.18	65.02	0.0178	-271.04	-330.82	-211.25	<.0001	-117.38	-150.76	-83.99	<.0001
	2014	2015	-6.98	-13.27	-0.69	0.0297	14.75	-10.11	39.61	0.2446	46.08	16.95	75.22	0.002	-65.4	-124.61	-6.19	0.0305	4.7	-28.37	37.76	0.7804
	2014	2016	-7.65	-13.92	-1.38	0.0168	3	-21.78	27.78	0.812	36.18	7.14	65.22	0.0147	-80.65	-139.67	-21.63	0.0075	-8.08	-41.04	24.87	0.6303
	2015	2016	-0.67	-6.78	5.43	0.829	-11.75	-35.89	12.4	0.3398	-9.9	-38.2	18.39	0.4923	-15.25	-72.75	42.24	0.6026	-12.78	-44.89	19.33	0.4348
	St Pierre's
	2012	.	317.73	291.1	344.36	.	809.07	645.87	972.26	.	380.27	63.92	696.62	.	2256.38	2045.7	2467.06	.	635.08	175.14	1095.01	.
	2013	.	306.18	280.5	331.86	.	805.37	647.77	962.98	.	389.28	83.76	694.81	.	2215.05	2011.58	2418.52	.	654.72	210.52	1098.92	.
	2014	.	317.7	288.8	346.6	.	807.66	647.33	967.98	.	379.9	69.1	690.69	.	2249.19	2042.21	2456.16	.	1132.03	680.17	1583.89	.
	2015	.	297.82	269.39	326.24	.	801.94	644.35	959.53	.	467.34	161.84	772.84	.	2073.41	1869.94	2276.88	.	650.05	205.85	1094.25	.
	2016	.	270.09	245.06	295.13	.	769.92	634.9	904.95	.	460.04	198.29	721.79	.	1879.33	1700.64	2058.03	.	622.66	232.55	1012.78	.
	2012	2013	11.55	-24.8	47.9	0.5312	3.69	-223.06	230.44	0.9744	-9.01	-448.58	430.55	0.9677	41.33	-251.42	334.08	0.7807	-19.65	-658.76	619.46	0.9516
	2012	2014	0.03	-39.75	39.8	0.999	1.41	-227.21	230.03	0.9903	0.37	-442.83	443.57	0.9987	7.19	-287.97	302.36	0.9617	-496.95	-1141.35	147.44	0.1297
	2012	2015	19.91	-19.56	59.38	0.3207	7.13	-219.84	234.1	0.9506	-87.07	-527.06	352.92	0.6964	182.97	-110.06	476	0.2192	-14.98	-654.71	624.76	0.9632
	2012	2016	47.64	10.51	84.76	0.0122	39.14	-172.91	251.2	0.7159	-79.77	-490.85	331.31	0.702	377.05	100.5	653.59	0.0079	12.41	-591.32	616.15	0.9676
	2013	2014	-11.52	-50.73	27.68	0.5624	-2.28	-227	222.43	0.984	9.39	-426.23	445	0.9661	-34.14	-324.26	255.98	0.8165	-477.31	-1110.68	156.06	0.1386
	2013	2015	8.36	-30.52	47.24	0.6717	3.44	-219.52	226.39	0.9758	-78.06	-510.27	354.15	0.7217	141.64	-146.21	429.49	0.3325	4.67	-623.75	633.09	0.9883
	2013	2016	36.09	-0.4	72.58	0.0525	35.45	-172.27	243.16	0.7365	-70.76	-473.42	331.91	0.7289	335.71	64.71	606.72	0.0155	32.06	-559.58	623.7	0.9149
	2014	2015	19.89	-20.29	60.06	0.3298	5.72	-219.18	230.62	0.96	-87.44	-523.42	348.54	0.6925	175.78	-114.58	466.14	0.2335	481.98	-151.92	1115.88	0.1351
	2014	2016	47.61	9.75	85.48	0.014	37.73	-172.09	247.55	0.7229	-80.14	-486.89	326.6	0.6976	369.85	96.16	643.54	0.0084	509.37	-88.14	1106.87	0.0942
	2015	2016	27.73	-9.71	65.16	0.1455	32.01	-175.35	239.38	0.7608	7.3	-394.69	409.29	0.9714	194.07	-76.52	464.66	0.1585	27.39	-563.35	618.12	0.9271
	Subway
	2012	.	182.64	167.73	197.55	.	696.2	627.11	765.3	.	374.96	328.87	421.05	.	935.09	781.77	1088.41	.	549.21	453.34	645.08	.
	2013	.	227.22	214.63	239.8	.	702.82	636.98	768.66	.	390.62	346.7	434.53	.	1268.26	1137.92	1398.59	.	727.8	646.31	809.3	.
	2014	.	185.63	171.02	200.25	.	684.74	618.54	750.94	.	345.56	301.4	389.71	.	936.41	786.7	1086.13	.	501.24	407.63	594.86	.
	2015	.	180.29	165.8	194.78	.	709.97	634.84	785.09	.	354.95	304.84	405.06	.	940.49	791.99	1088.99	.	486.34	393.48	579.19	.
	2016	.	195.17	181.44	208.9	.	1006.12	932.42	1079.82	.	514.35	465.19	563.51	.	2166.67	2021.4	2311.93	.	1158.39	1067.56	1249.22	.
	2012	2013	-44.57	-64.09	-25.06	<.0001	-6.62	-101.97	88.73	0.8916	-15.65	-79.26	47.95	0.6289	-333.17	-534.36	-131.98	0.0012	-178.59	-304.39	-52.79	0.0055
	2012	2014	-2.99	-23.89	17.91	0.7786	11.46	-84.35	107.28	0.8142	29.4	-34.51	93.32	0.3664	-1.32	-216.16	213.51	0.9903	47.97	-86.36	182.3	0.4831
	2012	2015	2.35	-18.44	23.14	0.8242	-13.76	-115.95	88.42	0.7914	20.01	-48.15	88.18	0.5643	-5.4	-219.11	208.31	0.9604	62.87	-70.75	196.5	0.3556
	2012	2016	-12.53	-32.8	7.74	0.2251	-309.92	-410.96	-208.87	<.0001	-139.39	-206.79	-71.98	<.0001	-1231.58	-1442.73	-1020.43	<.0001	-609.18	-741.21	-477.15	<.0001
	2013	2014	41.58	22.32	60.84	<.0001	18.08	-75.15	111.31	0.7033	45.06	-17.13	107.25	0.1552	331.84	133.6	530.09	0.0011	226.56	102.6	350.52	0.0004
	2013	2015	46.93	27.74	66.12	<.0001	-7.14	-107.09	92.8	0.8884	35.67	-31	102.33	0.2937	327.77	130.21	525.32	0.0012	241.46	117.94	364.99	0.0001
	2013	2016	32.05	13.33	50.76	0.0008	-303.3	-402.54	-204.05	<.0001	-123.73	-189.93	-57.53	0.0003	-898.41	-1094.65	-702.17	<.0001	-430.59	-553.29	-307.89	<.0001
	2014	2015	5.34	-15.15	25.83	0.6085	-25.23	-125.19	74.74	0.6202	-9.39	-76.07	57.29	0.782	-4.08	-214.4	206.24	0.9696	14.91	-116.6	146.42	0.8238
	2014	2016	-9.54	-29.8	10.73	0.3555	-321.38	-421.42	-221.34	<.0001	-168.79	-235.52	-102.06	<.0001	-1230.25	-1440.1	-1020.41	<.0001	-657.15	-788.36	-525.94	<.0001
	2015	2016	-14.88	-35	5.24	0.1467	-296.15	-401.63	-190.67	<.0001	-159.4	-229.76	-89.03	<.0001	-1226.18	-1434.72	-1017.63	<.0001	-672.05	-802.45	-541.65	<.0001
	Tank
	2012	.	420.4	402.98	437.83	.	357.73	337.71	377.75	.
	2013	.	437.53	415.84	459.21	.	353.74	331.34	376.15	.	82.28	70.63	93.93	.	1378.5	1253.57	1503.42	.	258.43	199.29	317.56	.
	2014	.	435.45	414.03	456.87	.	350.25	328.56	371.95	.	89.79	76.72	102.85	.	1397.45	1273.27	1521.62	.	289.21	230.72	347.71	.
	2015	.	435.28	413.89	456.66	.					88.41	75.83	101	.	1343.87	1215.83	1471.91	.	276.01	217.18	334.84	.
	2016	.	456.4	440.58	472.22	.					86.66	73.61	99.7	.					277.08	232.98	321.19	.
	2012	2013	-17.12	-45.6	11.35	0.2377
	2012	2014	-15.05	-43.25	13.15	0.2946
	2012	2015	-14.87	-42.69	12.94	0.2936
	2012	2016	-36	-59.29	-12.71	0.0026
	2013	2014	2.07	-27.59	31.74	0.8907	3.98	-26.01	33.98	0.794	-7.51	-24.92	9.91	0.3973	-18.95	-194.1	156.2	0.831	-30.79	-112.55	50.98	0.459
	2013	2015	2.25	-28.36	32.86	0.8851	7.48	-22.23	37.18	0.6208	-6.13	-23.38	11.12	0.4851	34.63	-146.96	216.22	0.7069	-17.58	-101.96	66.79	0.6818
	2013	2016	-18.87	-46.18	8.43	0.1748					-4.37	-21.97	13.22	0.6253					-18.66	-93.92	56.6	0.6258
	2014	2015	0.18	-30.17	30.52	0.9909	3.49	-27.86	34.84	0.8267	1.38	-16.84	19.59	0.8821	53.58	-126.44	233.6	0.5574	13.2	-70.43	96.84	0.7561
	2014	2016	-20.95	-47.93	6.04	0.1277					3.13	-15.49	21.76	0.7411					12.13	-62.25	86.51	0.7483
	2015	2016	-21.12	-47.59	5.34	0.1173					1.76	-16.28	19.79	0.8482					-1.07	-74.02	71.87	0.9769
	** Linear mixed model adjusted for food group or fast food chain as appropriate with year included as a categorical variable
